# Supplementary material for: Inhibitory Fc-Gamma IIb Receptor Signaling Induced by Multivalent IgG-Fc Is Dependent on Sialylation
Source: Cells. 2023 Aug 23;12(17):2130. doi: 10.3390/cells12172130 (PMC10486564; doi:10.3390/cells12172130)
Supplement: Supplementary file 1 [file cells-12-02130-s001.zip]

Archive with 1 entries (1 files):
- cells-2527703-supplementary.pdf
